# Supplementary material for: Body Composition by Bioelectrical Impedance Analysis: Associations with Nutritional Status, Functional Limitations, and Chronic Diseases in Older Adults
Source: Nutrients. 2026 Mar 19;18(6):969. doi: 10.3390/nu18060969 (PMC13029748; doi:10.3390/nu18060969)
Supplement: Supplementary file 1 [file nutrients-18-00969-s001.zip]

Archive with 1 entries (1 files):
- nutrients-4148796-supplementary.pdf
